# Supplementary material for: How important are parents in the development of child anxiety and depression? A genomic analysis of parent-offspring trios in the Norwegian Mother Father and Child Cohort Study (MoBa)
Source: BMC Med. 2020 Oct 27;18:284. doi: 10.1186/s12916-020-01760-1 (PMC7590735; doi:10.1186/s12916-020-01760-1)
Supplement: Supplementary file 2 — Additional file 2. Code for running the Relatedness Disequilibrium Regression model. [file 12916_2020_1760_MOESM2_ESM.sh]

#Additional file 2
#Code for running the Relatedness Disequilibrium Regression model
#Rosa Cheesman
#----------------------------------------#----------------------------------------
##Edit trio binary files to add  family ID 
for j in {1..22}
do
plink \
--bfile ${IN}qcd_mobachr_nodup_pruned_trios"$j" \
--update-ids ${IN}newids_nosib.txt \
--make-bed \
--out ${OUT}qcd_mobachr_nodup_pruned_trios_fid"$j"
done
#----------------------------------------#----------------------------------------
# add new parent IDs
for j in {1..22}
do
plink \
--bfile ${IN}qcd_mobachr_nodup_pruned_trios_fid"$j" \
--update-parents ${IN}newparentids_nosib.txt \
--make-bed \
--out ${OUT}qcd_mobachr_nodup_pruned_trios_fid_patmat"$j"
done
#----------------------------------------#----------------------------------------
# make a pedigree file from this plink binary 
 # The pedigree file is a plain text file with header and columns: 
 # FID (family ID), IID (individual ID), FATHER_ID (ID of father), MOTHER_ID (ID of mother). 
 # (IDs should match those in .bed file.)
for j in {1..22}
do
plink \
--bfile ${IN}qcd_mobachr_nodup_pruned_trios_fid_patmat"$j" \
--recode12 \
--out ${OUT}qcd_mobachr_nodup_pruned_trios_fid_patmat"$j"
done
#----------------------------------------#----------------------------------------
#create all 3 GRMs for RDR (per chromosome)
#this script also calculates midparent genotype before computing parent GRM
#python code written by Alex Young
rm make_rdr_grms_obs.py
cat <<'EOT'>> make_rdr_grms_obs.py
#!/cluster/projects/p102/rosac/software/anaconda2/envs/venv/bin/python
import h5py, argparse
import numpy as np
import numpy.ma as ma
from pysnptools.snpreader import Bed

parser=argparse.ArgumentParser()
parser.add_argument('ped',type=str,help='Path to pedigree file with siblings sharing a family ID and non-siblings not')
parser.add_argument('gts',type=str,help='Path to bed file with sibling genotypes')
parser.add_argument('outprefix',type=str,help='Location to output grms')
parser.add_argument('--min_maf',type=float,help='Ignore SNPs with minor allele frequency below min_maf (default 0.01)',default=0.01)
parser.add_argument('--max_missing',type=float,help='Ignore SNPs with greater percent missing calls than max_missing (default 5)',default=1)
parser.add_argument('--hdf5_out',action='store_true',default=False)
args=parser.parse_args()

### Read pedigree file ###
### Load pedigree
ped = np.loadtxt(args.ped, dtype='S20', skiprows=1)
#ped = np.loadtxt('sim_fams.ped', dtype='S20', skiprows=1)

gts_f = Bed(args.gts)
#gts_f = Bed('sim_reduced.bed')
gts_ids = gts_f.iid
gts_ids = gts_ids[:,0:2]
id_dict = {}
for i in range(0,gts_ids.shape[0]):
    id_dict[gts_ids[i,1]] =i

# Identify individuals by number of parents genotyped
# Find indices
genotype_indices = []
bpg_ped_indices = []
for i in range(0, ped.shape[0]):
    in_genotype = np.zeros((ped.shape[1]), dtype=bool)
    in_genotype[1:4] = np.array([x in id_dict for x in ped[i, 1:4]])
    if np.sum(in_genotype[1:4]) == 3:
        genotype_indices = genotype_indices + [id_dict[x] for x in ped[i, in_genotype]]
        bpg_ped_indices.append(i)

bpg_ped = ped[bpg_ped_indices,:]

print('Found '+str(bpg_ped.shape[0])+' individuals with both parents genotyped')
genotype_indices = np.unique(np.array(genotype_indices))

# Read genotypes
gts = gts_f[genotype_indices,:].read().val
gts = ma.array(gts, mask=np.isnan(gts), dtype=np.float32)

# Calculate missingness and frequency
freqs = ma.mean(gts, axis=0) / 2.0
missingness = 100.0*ma.mean(gts.mask, axis=0)
pass_filters = np.logical_and(freqs<(1-args.min_maf),np.logical_and(freqs>args.min_maf,missingness<args.max_missing))
gts = gts[:,pass_filters]
freqs = freqs[pass_filters]
snp_ses = np.sqrt(2*freqs*(1-freqs))
m = np.array(np.logical_not(gts.mask),dtype=np.int8)

# Mean impute missing genotypes
for j in range(0,gts.shape[1]):
    gts[gts.mask[:,j],j] = 2*freqs[j]

# Rebuild ID dict
gts_ids = gts_ids[genotype_indices, :]
# Build dict
id_dict = {}
for i in xrange(0, gts_ids.shape[0]):
    id_dict[gts_ids[i, 1]] = i

### Form proband and parental genotype matrices ###
N = bpg_ped.shape[0]
G = np.zeros((N,2,gts.shape[1]),dtype=np.float32)
ped_out = np.zeros((N,2),dtype='S20')
# BPG
for i in range(0,bpg_ped.shape[0]):
    G[i,0,:] = gts[id_dict[bpg_ped[i,1]],:]
    G[i,1,:] = gts[id_dict[bpg_ped[i,2]],:]+gts[id_dict[bpg_ped[i,3]],:]
    ped_out[i,:] = bpg_ped[i,0:2]

print('Final sample of '+str(N)+' individuals')

### Compute relatedness matrices ###
print('Computing relatedness matrices')
print('Computing proband relatedness matrix')
# standardise columns
G[:,0,:] = (G[:,0,:]-np.mean(G[:,0,:],axis=0))/np.std(G[:,0,:],axis=0)
G[:,1,:] = (G[:,1,:]-np.mean(G[:,1,:],axis=0))/np.std(G[:,1,:],axis=0)
R = G[:,0,:].dot(G[:,0,:].T)/G.shape[2]

if args.hdf5_out:
    h5out = h5py.File(args.outprefix+'_grms.hdf5','w')
    h5out.create_dataset('R', R.shape, dtype='f', chunks=True, compression='gzip',
                            compression_opts=9)
    h5out['R'][:] = R
    h5out['N'] = G.shape[2]
else:
    R = R[np.tril_indices(R.shape[0])]
    R = R.reshape((1,R.shape[0]))
    R.tofile(args.outprefix+'R.grm.bin')
    #R.tofile('R.grm.bin')
del R

print('Computing parental relatedness matrix')
R_par = G[:,1,:].dot(G[:,1,:].T)/G.shape[2]
if args.hdf5_out:
    h5out.create_dataset('R_par', R_par.shape, dtype='f', chunks=True, compression='gzip',
                         compression_opts=9)
    h5out['R_par'][:] = R_par
else:
    R_par = R_par[np.tril_indices(R_par.shape[0])]
    R_par = R_par.reshape((1,R_par.shape[0]))
    R_par.tofile(args.outprefix+'R_par.grm.bin')
    #R_par.tofile('R_par.grm.bin')
del R_par

print('Computing parent-offspring relatedness matrix')
R_o_par = G[:,0,:].dot(G[:,1,:].T)
R_o_par = (R_o_par + R_o_par.T)/(G.shape[2]*np.sqrt(2))
#R_o_par = R_o_par/np.mean(np.diag(R_o_par))
if args.hdf5_out:
    h5out.create_dataset('R_o_par', R_o_par.shape, dtype='f', chunks=True, compression='gzip',
                         compression_opts=9)
    h5out['R_o_par'][:] = R_o_par
else:
    R_o_par = R_o_par[np.tril_indices(R_o_par.shape[0])]
    R_o_par = R_o_par.reshape((1,R_o_par.shape[0]))
    R_o_par.tofile(args.outprefix+'R_o_par.grm.bin')
    #R_o_par.tofile('R_o_par.grm.bin')
del R_o_par
# Save pedigree
if args.hdf5_out:
    h5out['ped'] = ped_out
else:
    np.savetxt(args.outprefix+'R.grm.id',ped_out,fmt='%s')
    np.savetxt(args.outprefix+'R_par.grm.id',ped_out,fmt='%s')
    np.savetxt(args.outprefix+'R_o_par.grm.id',ped_out,fmt='%s')
EOT

#run the python script
for j in {1..22}
do
/cluster/projects/p102/rosac/software/anaconda2/envs/venv/bin/python make_rdr_grms_obs.py qcd_mobachr_nodup_pruned_trios_fid_patmat"$j".ped qcd_mobachr_nodup_pruned_trios_fid_patmat"$j".bed /cluster/projects/p102/rosac/rdr/chr_"$j" --hdf5_out
done

# combine grms across the chromosomes.
cat <<'EOT'>> merge_grms.py
#!/cluster/projects/p102/rosac/software/anaconda2/envs/venv/bin/python
import h5py
import numpy as np

f = h5py.File('chr_1_grms.hdf5','r')
ped = np.array(f['ped'])
R_o_par = np.array(f['R_o_par'])
R = np.array(f['R'])
R_par = np.array(f['R_par'])
N = np.zeros((22),dtype=int)
N[0] = np.array(f['N'])
R_o_par = N[0]*R_o_par
f.close()

for i in range(2,23):
    f = h5py.File('chr_'+str(i)+'_grms.hdf5','r')
    N[i-1] = np.array(f['N'])
    R_o_par = R_o_par+N[i-1]*np.array(f['R_o_par'])
    R_par = R_par + N[i - 1] * np.array(f['R_par'])
    R = R + N[i - 1] * np.array(f['R'])
    f.close()
    print('Done chr '+str(i))

print('Writing GRMs')
R = np.array(R/np.sum(N),dtype=np.float32)
R = R[np.tril_indices(R.shape[0])]
R = R.reshape((1, R.shape[0]))
R.tofile('R.grm.bin')
np.savetxt('R.grm.id',ped,fmt='%s')

R_par = np.array(R_par/np.sum(N),dtype=np.float32)
R_par = R_par[np.tril_indices(R_par.shape[0])]
R_par = R_par.reshape((1, R_par.shape[0]))
R_par.tofile('R_par.grm.bin')
np.savetxt('R_par.grm.id',ped,fmt='%s')

R_o_par = np.array(R_o_par/np.sum(N),dtype=np.float32)
R_o_par = R_o_par[np.tril_indices(R_o_par.shape[0])]
R_o_par = R_o_par.reshape((1, R_o_par.shape[0]))
R_o_par.tofile('R_o_par.grm.bin')
np.savetxt('R_o_par.grm.id',ped,fmt='%s')
EOT

/cluster/projects/p102/rosac/software/anaconda2/envs/venv/bin/python merge_grms.py


#----------------------------------------#----------------------------------------

#Run RDR model using GCTA software for phenotype i.
echo "R
R_par
R_o_par" > mgrm/rdr_grms

gcta64 \
--reml \
--reml-no-constrain \
--mgrm /cluster/projects/p102/rosac/rdr/mgrm/rdr_grms \
--pheno phenos_qc_trios_anxdep8 \
--mpheno '$i' \
--qcovar R.eigenvec \
--out RDR_py_10ChPC_'$i' \
--thread-num 8


#----------------------------------------#----------------------------------------
#----------------------------------------#----------------------------------------
#Alternative R/bash code for computing RDR GRMs written by RC (only tractable for smaller Ns):

#convert genotypes to .raw format
plink \
--bfile /cluster/projects/p102/rosac/parents_allsnps \
--recode A \
--out /cluster/projects/p102/rosac/parents_allsnps

# add the parental genotypes
#n.b.ensure file was sorted by family id
awk '{$1=$2=" ";print $0}' parents_allsnps_fids_sorted >couples_ordered_raw_genos_allsnps 

awk '
	NR%2 { split($0, a) ; next }
	{ for (i=1; i <= NF; i++) printf "%d\t", a[i]+$i ; print "\t" }
	' couples_ordered_raw_genos_allsnps > parent_genotypes_allsnps

# now in R:
library(dplyr)
library(Matrix)
library(OpenMx)
raw = read.table("parent_genotypes_allsnps",header=F)

#standardise genotypes (working in batches of SNPs)
#note the multiplication by 2
ztd = function(x) {
  z = (x - mean(x)) / sd(x)
  return(sqrt(2)*z)
}
Z20 = apply((raw[, 1:20000]), 2, ztd)
Z40 = apply((raw[, 20001:40000]), 2, ztd)
Z60 = apply((raw[, 40001:60000]), 2, ztd)
Z80 = apply((raw[, 60001:79682]), 2, ztd)
ZX=cbind(Z20,Z40,Z60,Z80)

#make mid-parent grm from standardised genotype matrix
pxt = tcrossprod(as.matrix(ZX))/ 159364
write.table(pxt, "parent_GRM", sep = "\t", row.names = F, col.names = F, quote = F)

#making child generation GRM
raw = read.table("child_ordered_raw_genos",header=F)
ztd = function(x) {
  z = (x - mean(x)) / sd(x)
}
Z20 = apply((raw[, 1:20000]), 2, ztd)
Z40 = apply((raw[, 20001:40000]), 2, ztd)
Z60 = apply((raw[, 40001:60000]), 2, ztd)
Z80 = apply((raw[, 60001:79682]), 2, ztd)
ZX=cbind(Z20,Z40,Z60,Z80)
pxt = tcrossprod(as.matrix(ZX))/ 79682
write.table(pxt, "child_GRM", sep = "\t", row.names = F, col.names = F, quote = F)

#make child-parent grm 
Xpar = read.table("parent_genos_allsnps_std",header=F)
X = read.table("child_genos_allsnps_std",header=F)
pcxt = (tcrossprod(as.matrix(X), as.matrix(Xpar)) + tcrossprod(as.matrix(Xpar), as.matrix(X))) / 159364
write.table(pcxt, "parent_child_GRM", sep = "\t", row.names = F, col.names = F, quote = F)

#formatting:
GRMc = as.matrix(fread("child_GRM",header=F))
GRMp = as.matrix(fread("parent_GRM",header=F))
GRMpc = as.matrix(fread("parent_child_GRM",header=F))

rownames(GRMp)=1:3907
colnames(GRMp)=1:3907
GRMp[upper.tri(GRMp,diag=F)] <- NA
GRMp_long <- melt(GRMp)
GRMp_long_lower <- GRMp_long[which(!is.na(GRMp_long$value)),]
#add col for no snps
GRMp_long_lower['snp'] = 1000
GRMp_long_lower_snp = GRMp_long_lower[,c("Var1","Var2","snp","value")]
write.table(GRMp_long_lower_snp, "GRMp.grm", sep="\t", col.names = F, row.names = F)

colnames(GRMc)=1:3907
rownames(GRMc)=1:3907
GRMc[upper.tri(GRMc,diag=F)] <- NA
GRMc_long <- melt(GRMc)
GRMc_long_lower <- GRMc_long[which(!is.na(GRMc_long$value)),]
GRMc_long_lower['snp'] = 1000
GRMc_long_lower_snp = GRMc_long_lower[,c("Var1","Var2","snp","value")]
write.table(GRMc_long_lower_snp, "GRMc.grm", sep="\t", col.names = F, row.names = F)

colnames(GRMpc)=1:3907
rownames(GRMpc)=1:3907
GRMpc[upper.tri(GRMpc,diag=F)] <- NA
GRMpc_long <- melt(GRMpc)
GRMpc_long_lower <- GRMpc_long[which(!is.na(GRMpc_long$value)),]
GRMpc_long_lower['snp'] = 1000
GRMpc_long_lower_snp = GRMpc_long_lower[,c("Var1","Var2","snp","value")]
write.table(GRMpc_long_lower_snp, "GRMpc.grm", sep="\t", col.names = F, row.names = F)

#now in bash, ZIP UP THE MATRICES
gzip GRMc.grm
gzip GRMp.grm
gzip GRMpc.grm

# MAKE ID FILES
cp -r child_ids GRMc.grm.id
cp -r child_ids GRMp.grm.id
cp -r child_ids GRMpc.grm.id

echo "GRMc
GRMp
GRMpc" > mgrm/rdr_grms

# then run rdr in gcta as above.
